# Supplementary material for: Predictive Methodology for Quality Assessment in Injection Molding Comparing Linear Regression and Neural Networks
Source: Polymers (Basel). 2023 Sep 28;15(19):3915. doi: 10.3390/polym15193915 (PMC10575229; doi:10.3390/polym15193915)
Supplement: Supplementary file 1 [file polymers-15-03915-s001.zip]

Archive with 1 entries (1 files):
- polymers-2611307-supplementary.pdf
